# Supplementary material for: Glycopeptide epitope facilitates HIV-1 envelope specific humoral immune responses by eliciting T cell help
Source: Nat Commun. 2020 May 21;11:2550. doi: 10.1038/s41467-020-16319-0 (PMC7242320; doi:10.1038/s41467-020-16319-0)
Supplement: Supplementary file 4 — Source Data [file 41467_2020_16319_MOESM4_ESM.xlsx]

## Sheet: Figure 1
	Figure 1B
		medium						gp120						DG-gp120
	CFSElow	4.94	4.89	6.58	4.54	4.3	4.13	11.5	10	13.3	11.8	12.3	10.5	7.65	4.84	6.45	6.97	5.59	5.1
	Figure 1C
		medium						gp120						DG-gp120
	IL-4	0.062	0.065	0.057	0.058	0.06		0.773	1.036	0.801	1.155			0.432	0.272	0.376	0.445	0.418
	Figure 1D
		medium						gp120						DG-gp120
	IFN-g	0.066	0.069	0.069	0.066			0.541	0.557	0.556	0.631			0.728	0.772	0.793	0.757
	Figure 1E
			inhibitor ug/ml	gp120			DG-gp120			BSA			no inhibition	naïve serum
	gp120 coating		1	0.773	0.717	0.716	0.707	0.65	0.73	0.678	0.721	0.745	0.722	0.057
			5	0.572	0.532	0.551	0.694	0.639	0.661	0.723	0.709	0.749	0.752	0.06
			10	0.459	0.451	0.482	0.639	0.618	0.564	0.719	0.687	0.796	0.728	0.057
			20	0.355	0.32	0.342	0.613	0.563	0.577	0.695	0.701	0.689	0.712	0.057
	Figure 1F
				1:3200	1:1600	1:800	1:400
		IgG1	gp120	0.324	0.448	0.557	0.69
				0.334	0.432	0.577	0.684
			DG-gp120	0.194	0.255	0.339	0.387
				0.186	0.247	0.336	0.368
	Figure 1G			1:3200	1:1600	1:800	1:400
		IgG2a	gp120	0.122	0.183	0.266	0.401
				0.12	0.18	0.256	0.417
			DG-gp120	0.224	0.354	0.485	0.649
				0.234	0.343	0.488	0.652
	Figure 1H			1:3200	1:1600	1:800	1:400
		IgG3	gp120	0.055	0.061	0.072	0.098
				0.058	0.063	0.076	0.099
			DG-gp120	0.098	0.121	0.154	0.203
				0.102	0.129	0.158	0.213

## Sheet: Figure 2
	Figure 2D

## Sheet: Figure 3
	Figure 3B		medium						GpepIP						pepIP
			5.16	3.79	4.49	3.69			18.7	19.1	20.1	24.2	16.225	21.23	13	11.4	13.2	10.615	8.415	9.57
	Figure 3C		medium					GpepIP (GnTI)					GpepIP (293-F)					pepIP
			14.8	16.4	15.648	17.136		41.7	44.2	44.8	37.776		23.1	25.1	23.9	23.52	23.136	16.9	18.8	22.2	20.496	20.448
	Figure 3D		medium						GpepIP (GnTI)						GpepIP (293-F)						pepIP
			11.3	9.17	7.19	11.72	7.48		14.3	11.4	12.7	15.7273	16.6364		12.9	9	9.23				31.9	26.9	26.3	30.6364	30.6364	25.2727
	Figure 3E		Recognition of GpepIP
				0	1:12800	1:6400	1:3200	1:1600
			GpepIP	0.055	0.565	0.597	0.657	0.748
				0.055	0.462	0.463	0.561	0.596
				0.054	0.53	0.602	0.621	0.666
				0.054	0.506	0.535	0.592	0.673
			pepIP	0.055	0.097	0.128	0.177	0.279
				0.056	0.078	0.094	0.123	0.185
				0.055	0.098	0.13	0.189	0.314
				0.055	0.072	0.085	0.113	0.184
	Figure 3F		Recognition of pepIP
				0	1:1600	1:800	1:400	1:200	1:100
			GpepIP	0.055	0.055	0.057	0.072	0.058	0.065
				0.055	0.056	0.056	0.057	0.059	0.063
				0.055	0.064	0.056	0.06	0.059	0.065
				0.055	0.056	0.056	0.057	0.059	0.063
			pepIP	0.056	0.31	0.435	0.554	0.772	0.772
				0.055	0.253	0.353	0.573	0.707	0.817
				0.055	0.311	0.405	0.581	0.731	0.896
				0.055	0.271	0.404	0.571	0.7	0.702
	Figure 3G
				GpepIP serum								pepIP serum
			gp120 (293-F)	1.086	0.976	1.006	0.998	0.978	0.951	0.906	0.927	0.061	0.26	0.259	0.064	0.06	0.242	0.242	0.065
			gp120 (GnTI)	1.026	0.941	0.915	0.991	0.985	0.897	0.857	0.864	0.063	0.401	0.431	0.071	0.06	0.4	0.436	0.074
	Figure 3H		Data after subtracting background			gp120				DG-gp120
			IgG1			1:200	1:400	1:800	1:1600	1:200	1:400	1:800	1:1600
						0.671	0.5605	0.505	0.4505	0.3335	0.175	0.116	0.085
						0.778	0.6135	0.56	0.5165	0.2945	0.153	0.115	0.062
						gp120				DG-gp120
			Data after subtracting background			1:200	1:400	1:800	1:1600	1:200	1:400	1:800	1:1600
	Figure 3I		IgG2a			0.31	0.295	0.2525	0.217	0.0755	0.048	0.028	0.0265
						0.335	0.272	0.2525	0.227	0.0685	0.046	0.026	0.0165
						gp120				DG-gp120
			Data after subtracting background			1:200	1:400	1:800	1:1600	1:200	1:400	1:800	1:1600
	Figure 3J		IgG3			0.115	0.0765	0.061	0.036	0.1365	0.0875	0.0585	0.0405
						0.134	0.0755	0.059	0.045	0.1295	0.0955	0.0435	0.0445

## Sheet: Figure 5
	Figure 5A		medium			GpepIP
		IFN-γ	4.53	10.58	5.6	15053.7	14368.1	14466.8
		TNF-α	9.8	7	7.97	312.62	234.36	195.75
		IL-4	2.65	2.66		49.83	38.36	41.86
		IL-5	0.75	0.84	0.65	46.19	89.2	74.19
		IL-6	0.61	0.61	0.66	319.96	234.67	191.59
		IL-9	0.153	1.24	0.49	354.56	420.68	295.91
		IL-10	0.61	0.61	0.61	605.83	504.46	463.14
		IL-13	0.61	0.61	0.61	785.69	834.32	526.32
		IL-17A	3.15	8.61	6.07	25014.5	22659.3	20436.2
		IL-17F	5.49	3.25	5.32	1560.81	1190.38	882.23
		IL-21	0.61	0.61	0.61	0.9	0.76	0.61
		IL-22	5.61	2.13	4.85	1445.55	1013.56	617.15
	Figure 5B		medium			pepIP
		IFN-γ	4.53	10.58	5.6	1513.83	1614.22	3223.98
		TNF-α	9.8	7	7.97	44.45	50.41	54.3
		IL-4	2.65	2.66		13.83	20.93	31
		IL-5	0.75	0.84	0.65	7.3	2.4
		IL-6	0.61	0.61	0.66	1.9	1.55	1.57
		IL-9	0.153	1.24	0.49	57.94	99.92	69.03
		IL-10	0.61	0.61	0.61	85.18	106.38	142.83
		IL-13	0.61	0.61	0.61	107.39	143.55	125.81
		IL-17A	3.15	8.61	6.07	371.38	350.93	578.7
		IL-17F	5.49	3.25	5.32	13.04	10.63	16.16
		IL-21	0.61	0.61	0.61	0.61	0.61	0.8
		IL-22	5.61	2.13	4.85	14.9	17.33	19.89
	Figure 5C
		IL-4	GpepIP			pepIP
			49.83	38.36	41.86		20.93	31
		IL-5	GpepIP			pepIP
			46.19	89.2	74.19	7.3	2.4
		IL-6	GpepIP			pepIP
			319.96	234.67	191.59	1.9	1.55	1.57
		IL-10	GpepIP			pepIP
			605.83	504.46	463.14	85.18	106.38	142.83
		IL-13	GpepIP			pepIP
			785.69	834.32	526.32	107.39	143.55	125.81
		IL-17A	GpepIP			pepIP
			25014.5	22659.3	20436.2	371.38	350.93	578.7
		IL-17F	GpepIP			pepIP
			1560.81	1190.38	882.23	13.04	10.63	16.16
		IL-22	GpepIP			pepIP
			1445.55	1013.56	617.15	14.9	17.33	19.89
	Figure 5E
			medium						GpepIP						pepIP
		IFN-g	2.34	3.05	3.04	2.16	2.73	1.62	11.1	15.7	12.6				6.83	7.79
		IL-5	medium						GpepIP						pepIP
			0.37	0.28	0.41	0.31	0.27	0.26	1.67	1.93	1.61				0.56	0.62	0.42
		IL-17A	medium						GpepIP						pepIP
			0.15	0.081	0.15	0.084	0.096	0.097	3.26	3.75	3.11				0.31	0.31	0.2

## Sheet: Figure 6
	Figure 6B			medium			GpepIP
		left panel	Adjuvant	4.64	5.1		18.6	20.3	15.5
			GpepIP	7.64	5.71		48	48.2	48.6
				medium			pepIP
		right panel	Adjuvant	4.64	5.1		5.57	4.76	4.92
			pepIP	5.86	3.74		33.7	33.7	27.8
	Figure 6C		Adj-BG505			GpepIP-BG505			pepIP-BG505
		0	0.053	0.053	0.053	0.053	0.053	0.053	0.053	0.053	0.053
		21	0.055	0.055	0.054	0.06	0.061	0.06	0.054	0.054	0.053
		28	0.057	0.055	0.057	0.508	0.484	0.44	0.054	0.054	0.054
		45	0.056	0.055	0.055	0.738	0.686	0.678	0.055	0.056	0.056
		49	0.057	0.057	0.057	0.929	0.898	0.867	0.062	0.059	0.058
		52	0.065	0.064	0.063	0.945	0.954	0.845	0.149	0.147	0.132
	Figure 6D		Adjuvant				GpepIP				pepIP
			4.32	4.44	6.4	5.74	8.54	8.19	8.76	9.13	4.98	4.69	6.15	5.56
	Figure 6E
				Adjuvant-BG505			GpepIP-BG505			pepIP-BG505
	CD69		medium	16.3	17			15.1	16.2	17.4	16.8
			BG505	23.4	23.8	23.4	27	27.9	27.5	22.3	23.3	23.9
	Figure 6F			Adjuvant-BG505			GpepIP-BG505			pepIP-BG505
	CD80		medium		6.75	6.79	7.41	8.39		7.83	8.07
			BG505	11.8	11.2	11.6	14.4	14.3	15.2	11.8	12.5	13.6
	Figure 6G			Adjuvant-BG505			GpepIP-BG505			pepIP-BG505
	MHCII		medium		23442	22498	29478	33941		35470	34443
			BG505	33348	33055	39891	54944	57926	63448	42057	41201	39774

## Sheet: Figure 7
				Adj-BG505						GpepIP-BG505						pepIP-BG505
	Figure 7B		pre-bleed	0.054	0.054	0.054	0.053	0.053	0.053	0.054	0.054	0.054	0.053	0.053	0.053	0.054	0.054	0.054	0.053	0.053	0.053
			post 1	0.057	0.056					0.175	0.176					0.06	0.061
			post 2	0.099	0.087					0.739	0.709					0.602	0.641
			post 3	1.055	1.036					1.101	0.841					0.869	0.803	0.965	0.915
	Figure 7C			Adj-BG505				GpepIP-BG505				pepIP-BG505
			IgG1	0.64	0.628	0.631	0.639	0.658	0.652	0.723	0.659	0.669	0.66	0.67	0.637
			IgG2a	0.333	0.34	0.313	0.308	0.299	0.347	0.326	0.314	0.377	0.377	0.374	0.456
			IgG2b	0.389	0.401	0.392	0.42	0.505	0.502	0.46	0.431	0.187	0.174	0.175	0.184
			IgG3	0.289	0.282	0.292	0.29	0.454	0.45	0.402	0.414	0.341	0.334	0.301	0.31
	Figure 7E			sera	sera dilution
			medium	-	-	1.56	2.05	2.13
			FITC-BG505	-	-	3.78	2.59	3.54
				Adjuvant-BG505	1:400	3.81	3.84	3.58
					1:200	4.07	4.11	4.02
					1:100	5.93	6.67	6.37
					1:50	6.82	7.77	8.56
				GpepIP-BG505	1:400	4.6	6.3	6.49
					1:200	6.28	8.32	8.48
					1:100	7.56	10.5	10.3
					1:50	9.55	9.19	10.6
				pepIP-BG505	1:400	4.66	3.12	4.11
					1:200	4.02	3.89	4.2
					1:100	4.89	4.62	5.41
					1:50	6.81	6.55	7.31

## Sheet: supple Fig 1
	supplemental Fig 1A				naïve			prime		boost
				1:3200	0.053	0.053	0.052	0.359	0.457	0.555	0.729
				1:1600	0.058	0.053	0.053	0.522	0.607	0.737	0.827
				1:800	0.053	0.053	0.053	0.689	0.811	0.861	0.929
				1:400	0.054	0.053	0.053	0.817	0.89	0.945	0.997
				1:200	0.057	0.054	0.054	0.921	0.921	0.984	0.923
				1:100	0.059	0.058	0.059	0.953	0.98	1.007	0.939
	supplemental Fig 1A and 1B
	supplemental Fig 1C
				inhibitor ug/ml	gp120			DG-gp120			BSA			no inhibition	naïve serum
		DG-gp120 coating		1	0.604	0.597	0.57	0.621	0.63	0.557	0.608	0.605	0.545	0.557	0.06
				5	0.395	0.392	0.384	0.508	0.452	0.434	0.537	0.569	0.563	0.533	0.059
				10	0.283	0.304	0.318	0.384	0.367	0.373	0.57	0.635	0.549	0.492	0.061
				20	0.188	0.2	0.225	0.233	0.245	0.246	0.557	0.562	0.588	0.613	0.065

## Sheet: supple Fig 6
			antibody	GpepIP	isotype			anti-MHCII
	supplemental Fig 6A		-	-	7.09	6.54	7.15	7.09	6.54	7.15
			0.625	+	42.5	39.7	39.5	14	14.4	16.5
			1.25	+	36.6	36	31.9	7.78	7.17	8.3
			2.5	+	33.5	29.9	35.4	4.41	3.96	3.49
			5	+	35.1	30.8	28.5	3.4	2.81	3.11
			antibody	pepIP	isotype			anti-MHCII
	supplemental Fig 6B		-	-	6.54	4.02	4.87	6.54	4.02	4.87
			0.625	+	14.7	17.5	13.2	9.56	8.07	7.31
			1.25	+	13.7	14.9	15	3.64	2.98	5.76
			2.5	+	16	16.8	17.6	2.19	1.8	1.81
			5	+	11.5	14.8	12.9	1.61	2	1.86
	supplemental Fig 6C		Data after subtracting background			GpepIP		pepIP
			IgG1		1:1600	0.6285	0.6255	0.021	0.02
					1:3200	0.629	0.597	0.013	0.012
					1:6400	0.535	0.511	0.006	0.005
					1:12800	0.4045	0.4265	0.004	0.003
			Data after subtracting background			GpepIP		pepIP
	supplemental Fig 6D		IgG2a		1:1600	0.612	0.626	0.045	0.046
					1:3200	0.519	0.624	0.045	0.046
					1:6400	0.391	0.477	0.049	0.046
					1:12800	0.329	0.326	0.045	0.045
			Data after subtracting background			GpepIP		pepIP
	supplemental Fig 6E		IgG3		1:1600	0.32	0.344	0.014	0.01
					1:3200	0.244	0.249	0.01	0.018
					1:6400	0.161	0.147	0.0065	0.0085
					1:12800	0.0855	0.0845	0.0075	0.0155

## Sheet: supple Fig 8
	supplemental Fig 8B
			medium						GpepIP						pepIP
		IFN-g			4.36	3.69	3.64	3.73	9.77	8.7	6.65				9.07	8.68	10.2
		IL-5	medium						GpepIP						pepIP
			1.58	1.23	1.26	1.04	0.95	0.93	3.63	3.65	3.15				2.28	3.06	2.04
		IL-17A	medium						GpepIP						pepIP
			0.31	0.18	0.24	0.2	0.13	0.19	2.68	2.22	2.3				0.37	0.39	0.4

## Sheet: supple Fig 9
	supplemental Fig 9A
				Adjuvant CD4						GpepIP CD4						pepIP CD4
			0	0.102	0.102	0.101	0.099	0.099	0.102	0.102	0.102	0.101	0.099	0.099	0.102	0.102	0.102	0.101	0.099	0.099	0.102
			1:1600	0.102	0.102	0.102	0.101			0.124	0.118	0.117	0.118			0.095	0.103	0.095	0.092
			1:800	0.105	0.108	0.116	0.11			0.15	0.146	0.144	0.14			0.099	0.099	0.098	0.097
			1:400	0.115	0.116	0.123	0.119			0.204	0.198	0.19	0.185			0.107	0.109	0.104	0.101
			1:200	0.136	0.14	0.141	0.139			0.292	0.281	0.268	0.258			0.114	0.113	0.11	0.106
			1:100	0.179	0.179	0.183	0.182			0.443	0.43	0.406	0.393			0.132	0.128	0.126	0.125
	supplemental Fig 9B
				Adjuvant CD4						GpepIP CD4						pepIP CD4
			0	0.104	0.103	0.1	0.101	0.106	0.084	0.104	0.103	0.1	0.101	0.106	0.084	0.104	0.103	0.1	0.101	0.106	0.084
			1:1600	0.119	0.117	0.116	0.112			0.115	0.111	0.11	0.112			0.108	0.11	0.108	0.107
			1:800	0.131	0.136	0.131	0.134			0.128	0.13	0.128	0.125			0.122	0.12	0.118	0.119
			1:400	0.156	0.156	0.154	0.155			0.155	0.152	0.146	0.147			0.142	0.144	0.141	0.144
			1:200	0.2	0.192	0.185	0.185			0.19	0.183	0.181	0.183			0.171	0.17	0.17	0.17
			1:100	0.281	0.248	0.245	0.242			0.246	0.243	0.246	0.234			0.211	0.211	0.217	0.232
	supplemental Fig 9C
				Adjuvant+isotype						Adjuvant+anti-CD4						GpepIP+isotype						GpepIP+anti-CD4						pepIP+isotype						pepIP+anti-CD4
			0	0.065	0.066	0.065	0.065	0.067	0.064	0.065	0.066	0.065	0.065	0.067	0.064	0.065	0.066	0.065	0.065	0.067	0.064	0.065	0.066	0.065	0.065	0.067	0.064	0.065	0.066	0.065	0.065	0.067	0.064	0.065	0.066	0.065	0.065	0.067	0.064
			1:1600	0.07	0.07	0.07				0.069	0.066	0.067				0.154	0.147	0.16				0.092	0.096	0.1				0.068	0.069	0.069				0.067	0.067	0.067
			1:800	0.073	0.073	0.074				0.068	0.068	0.066				0.216	0.216	0.225				0.103	0.103	0.103				0.07	0.072	0.07				0.067	0.069	0.068
			1:400	0.08	0.079	0.08				0.07	0.072	0.069				0.307	0.304	0.303				0.112	0.112	0.111				0.075	0.075	0.074				0.068	0.069	0.083
			1:200	0.09	0.091	0.092				0.073	0.073	0.076				0.493	0.471	0.46				0.133	0.121	0.129				0.082	0.08	0.081				0.07	0.069	0.07
			1:100	0.111	0.112	0.114				0.077	0.076	0.076				0.724	0.715	0.742				0.145	0.142	0.143				0.102	0.103	0.096				0.071	0.072	0.069
	supplemental Fig 9D
				Adjuvant+isotype						Adjuvant+anti-CD4						GpepIP+isotype						GpepIP+anti-CD4						pepIP+isotype						pepIP+anti-CD4
			0	0.071	0.069	0.07	0.071	0.069	0.07	0.071	0.069	0.07	0.071	0.069	0.07	0.071	0.069	0.07	0.071	0.069	0.07	0.071	0.069	0.07	0.071	0.069	0.07	0.071	0.069	0.07	0.071	0.069	0.07	0.071	0.069	0.07	0.071	0.069	0.07
			1:1600	0.08	0.08	0.081				0.084	0.081	0.081				0.085	0.083	0.089				0.089	0.092	0.117				0.082	0.079	0.08				0.081	0.08	0.081
			1:800	0.097	0.091	0.087				0.094	0.091	0.091				0.101	0.098	0.099				0.104	0.105	0.108				0.091	0.091	0.089				0.091	0.09	0.088
			1:400	0.103	0.104	0.1				0.107	0.105	0.104				0.122	0.122	0.121				0.13	0.129	0.135				0.104	0.102	0.102				0.104	0.101	0.101
			1:200	0.122	0.122	0.118				0.126	0.125	0.123				0.153	0.154	0.149				0.172	0.161	0.168				0.117	0.112	0.112				0.113	0.108	0.111
			1:100	0.153	0.15	0.146				0.16	0.15	0.153				0.205	0.208	0.203				0.211	0.206	0.226				0.148	0.151	0.149				0.147	0.142	0.14
	supplemental Fig 9E			Adjuvant-BG505				GpepIP-BG505				pepIP-BG505
			0	0.052	0.053	0.053	0.053	0.052	0.053	0.053	0.053	0.052	0.053	0.053	0.053
			1:400	0.166	0.161	0.161		0.164	0.159	0.167		0.151	0.165	0.142
			1:200	0.176	0.171	0.17		0.164	0.158	0.165		0.152	0.146	0.141
			1:100	0.177	0.178	0.177		0.167	0.164	0.171		0.171	0.165	0.156
			1:50	0.203	0.19	0.191		0.183	0.187	0.168		0.176	0.174	0.158
